# Supplementary material for: Association of Menstrual Cycle with Fronto-Striatal Connectivity and Delay Discounting
Source: Behav Sci (Basel). 2025 Dec 18;15(12):1747. doi: 10.3390/bs15121747 (PMC12729421; doi:10.3390/bs15121747)
Supplement: Supplementary file 1 [file behavsci-15-01747-s001.zip]

Archive with 1 entries (1 files):
- behavsci-3914653-supplementary.pdf
